# Supplementary material for: Reassessment of Lymphovascular Invasion and Its Subtypes as Predictors of Prognosis and Recurrence in Gastric Cancer Using an Enhanced Detection Method
Source: Cancers (Basel). 2026 Mar 28;18(7):1101. doi: 10.3390/cancers18071101 (PMC13072422; doi:10.3390/cancers18071101)
Supplement: Supplementary file 1 [file cancers-18-01101-s001.zip]

Archive with 1 entries (1 files):
- cancers-4201707-supplementary.pdf
